# Supplementary material for: A cross-sectional study on the nasopharyngeal microbiota of individuals with SARS-CoV-2 infection across three COVID-19 waves in India
Source: Front Microbiol. 2023 Sep 6;14:1238829. doi: 10.3389/fmicb.2023.1238829 (PMC10511876; doi:10.3389/fmicb.2023.1238829)
Supplement: Supplementary TABLE S1 — Statistics on the amplicon sequencing runs performed in this study. [file Table_1.XLSX]

## Sheet: Sheet1
	Run Name	No. of Samples	Input Read Count (average)	Percentage of Reads with primers	Average Read Length (after primer trimming)
					Forward	Reverse
	Run#1	73	160733	91.54	274	277
	Run#2	72	220460	91.2	274	277
	Run#3	72	165701	91.43	273	274
	Run#4	72	189501	91.3	274	274
	Run#5	72	145459	88.81	273	273
	Run#6	72	139291	90.48	273	274
	Run#7	213	55201	91.6	274	275
